# Supplementary material for: Lychee peel extract and chitosan synergistically delay mango ripening: Molecular insights
Source: Food Chem (Oxf). 2026 Jan 13;12:100355. doi: 10.1016/j.fochms.2026.100355 (PMC12874597; doi:10.1016/j.fochms.2026.100355)
Supplement: Supplementary file 3 — Supplementary material 3 [file mmc3.xlsx]

## Sheet: Sheet1
Supplementary Table S1 Compositional Analysis of Lychee Peel Extract (LPE)
Component	Content (mg/g)
Total Polyphenols	750.6 ± 22.4
Total Proanthocyanidins	285.3 ± 9.8
Procyanidin A2	23.45 ± 0.82
Procyanidin B2	9.25 ± 0.16
(-)-Epicatechin	3.63 ± 0.17
Rutin	2.96 ± 0.13
(+)-Catechin	2.56 ± 0.10
