# Supplementary material for: Lychee peel extract and chitosan synergistically delay mango ripening: Molecular insights
Source: Food Chem (Oxf). 2026 Jan 13;12:100355. doi: 10.1016/j.fochms.2026.100355 (PMC12874597; doi:10.1016/j.fochms.2026.100355)
Supplement: Supplementary file 4 — Supplementary material 4 [file mmc4.xlsx]

## Sheet: Sheet1
Table S2 Details of gene primers used in this article.
Primer name	Primer Sequence (5'→3')	Tm (℃)	GC%	Size (bp)
CHLP_mango006939_F	GAACCGAGCCAAGGACAAGA	59.97	55
CHLP_mango006939_R	CTTCGCCGCAAAGTAGATGC	59.97	55	169
PORA_mango033184_F	GCTTGCCGGGGGTTTAAATG	60.11	55
PORA_mango033184_R	CTGAACAAGCCTGTTGTGGC	59.97	55	198
PORA_mango020428_F	CGTGCATCTTGACCTCACCT	60.04	55
PORA_mango020428_R	AGATGGTTCCTTGGCAGTGG	59.96	55	130
CRTISO_mango022315_F	ACCAGAAGCCCAAACCACAA	60.03	50
CRTISO_mango022315_R	CTGAATTTTGCCCCCTGTGC	60.04	50	122
PSY_mango000354_F	TGTGGTGTAGGAGGACGGAT	59.96	55
PSY_mango000354_R	TGTCAAATGGACGACCCTGG	59.96	55	120
CSLE1_mango028954_F	TGCCATCCATTTGCCTCCTT	59.96	50
CSLE1_mango028954_R	CACCAGCCTTTGAATGTGCC	60.04	55	148
XTH23_mango008047_F	ATGCTTGCGTCTGGTCTTCA	59.96	50
XTH23_mango008047_R	CTGCACCCAGTTGAGTGTCT	59.89	55	122
CSLE6_mango033491_F	ACGGCAACAGTTTTTGTGGG	59.83	50
CSLE6_mango033491_R	CAGCGAGCAGACTGAGTGAT	59.83	55	155
PME20_mango027211_F	TGGCCGATACCTCTTCGGTA	60.11	55
PME20_mango027211_R	ATAGCCAGCTAGTGTTCGGC	59.89	55	139
PMEI_mango034748_F	CACTTGCGTTGATGGGTTCG	60.11	55
PMEI_mango034748_R	CAATTCCGGCATCCATGTGC	60.25	55	154
ERS1_mango027222_F	TGTGGTGATGACTGTCGCAA	59.89	50
ERS1_mango027222_R	GTCAAGCTCTTCAGCCCTGT	59.96	55	138
