# Supplementary material for: Lychee peel extract and chitosan synergistically delay mango ripening: Molecular insights
Source: Food Chem (Oxf). 2026 Jan 13;12:100355. doi: 10.1016/j.fochms.2026.100355 (PMC12874597; doi:10.1016/j.fochms.2026.100355)
Supplement: Supplementary file 5 — Supplementary material 5 [file mmc5.xlsx]

## Sheet: Sheet1
Supplementary Table S3. Spearman correlation coefficients between hormone-related gene expression and fruit quality attributes
ID1	ID2	r	p
ERF003-mango006351	Carotenoid content	0.758970925898645	0.0801412280583238
ERF003-mango006351	Chlorophyll content	-0.576818	0.2307322519546
ERF003-mango006351	CSP	-0.5161	0.294583741462461
ERF003-mango006351	Firmness	-0.758971	0.0801412280583238
ERF003-mango006351	WSP	0.698253251826754	0.122839463373396
ERF003-mango006351	Yellowing rate	0.880406274042429	0.0205987347749204
ERF061-mango005487	Carotenoid content	0.828571428571429	0.0415626822157434
ERF061-mango005487	Chlorophyll content	-0.485714	0.328723032069971
ERF061-mango005487	CSP	-0.657143	0.156174927113702
ERF061-mango005487	Firmness	-0.657143	0.156174927113702
ERF061-mango005487	WSP	0.485714285714286	0.328723032069971
ERF061-mango005487	Yellowing rate	0.885714285714286	0.0188454810495627
ERF4_mango016851	Carotenoid content	-0.771429	0.0723965014577259
ERF4_mango016851	Chlorophyll content	0.428571428571429	0.396501457725947
ERF4_mango016851	CSP	0.942857142857143	0.00480466472303207
ERF4_mango016851	Firmness	0.657142857142857	0.156174927113702
ERF4_mango016851	WSP	-0.257143	0.622787172011662
ERF4_mango016851	Yellowing rate	-0.885714	0.0188454810495627
ERF72_mango017721	Carotenoid content	-0.485714	0.328723032069971
ERF72_mango017721	Chlorophyll content	0.828571428571429	0.0415626822157434
ERF72_mango017721	CSP	0.485714285714286	0.328723032069971
ERF72_mango017721	Firmness	0.885714285714286	0.0188454810495627
ERF72_mango017721	WSP	-0.657143	0.156174927113702
ERF72_mango017721	Yellowing rate	-0.657143	0.156174927113702
ERS1_mango027222	Carotenoid content	-0.828571	0.0415626822157434
ERS1_mango027222	Chlorophyll content	0.485714285714286	0.328723032069971
ERS1_mango027222	CSP	0.657142857142857	0.156174927113702
ERS1_mango027222	Firmness	0.657142857142857	0.156174927113702
ERS1_mango027222	WSP	-0.485714	0.328723032069971
ERS1_mango027222	Yellowing rate	-0.885714	0.0188454810495627
IAA8_mango023518	Carotenoid content	-0.828571	0.0415626822157434
IAA8_mango023518	Chlorophyll content	0.314285714285714	0.544093294460641
IAA8_mango023518	CSP	0.6	0.208
IAA8_mango023518	Firmness	0.6	0.208
IAA8_mango023518	WSP	-0.6	0.208
IAA8_mango023518	Yellowing rate	-0.942857	0.00480466472303207
IAA9_novel.683	Carotenoid content	-0.314286	0.544093294460641
IAA9_novel.683	Chlorophyll content	0.828571428571429	0.0415626822157434
IAA9_novel.683	CSP	0.6	0.208
IAA9_novel.683	Firmness	0.942857142857143	0.00480466472303207
IAA9_novel.683	WSP	-0.6	0.208
IAA9_novel.683	Yellowing rate	-0.6	0.208
NCED1_mango029105	Carotenoid content	0.828571428571429	0.0415626822157434
NCED1_mango029105	Chlorophyll content	-0.485714	0.328723032069971
NCED1_mango029105	CSP	-0.657143	0.156174927113702
NCED1_mango029105	Firmness	-0.657143	0.156174927113702
NCED1_mango029105	WSP	0.485714285714286	0.328723032069971
NCED1_mango029105	Yellowing rate	0.885714285714286	0.0188454810495627
NCED3_mango016663	Carotenoid content	0.771428571428571	0.0723965014577259
NCED3_mango016663	Chlorophyll content	-0.428571	0.396501457725947
NCED3_mango016663	CSP	-0.942857	0.00480466472303207
NCED3_mango016663	Firmness	-0.657143	0.156174927113702
NCED3_mango016663	WSP	0.257142857142857	0.622787172011662
NCED3_mango016663	Yellowing rate	0.885714285714286	0.0188454810495627
PYL8_mango035032	Carotenoid content	-0.428571	0.396501457725947
PYL8_mango035032	Chlorophyll content	0.771428571428571	0.0723965014577259
PYL8_mango035032	CSP	0.771428571428571	0.0723965014577259
PYL8_mango035032	Firmness	0.885714285714286	0.0188454810495627
PYL8_mango035032	WSP	-0.428571	0.396501457725947
PYL8_mango035032	Yellowing rate	-0.657143	0.156174927113702
PYL9_mango017485	Carotenoid content	-0.428571	0.396501457725947
PYL9_mango017485	Chlorophyll content	0.771428571428571	0.0723965014577259
PYL9_mango017485	CSP	0.771428571428571	0.0723965014577259
PYL9_mango017485	Firmness	0.885714285714286	0.0188454810495627
PYL9_mango017485	WSP	-0.428571	0.396501457725947
PYL9_mango017485	Yellowing rate	-0.657143	0.156174927113702
SAUR72_mango035090	Carotenoid content	0.6	0.208
SAUR72_mango035090	Chlorophyll content	-0.6	0.208
SAUR72_mango035090	CSP	-0.314286	0.544093294460641
SAUR72_mango035090	Firmness	-0.771429	0.0723965014577259
SAUR72_mango035090	WSP	0.828571428571429	0.0415626822157434
SAUR72_mango035090	Yellowing rate	0.771428571428571	0.0723965014577259
