# Supplementary material for: Lychee peel extract and chitosan synergistically delay mango ripening: Molecular insights
Source: Food Chem (Oxf). 2026 Jan 13;12:100355. doi: 10.1016/j.fochms.2026.100355 (PMC12874597; doi:10.1016/j.fochms.2026.100355)
Supplement: Supplementary file 6 — Supplementary material 6 [file mmc6.xlsx]

## Sheet: Sheet2
Supplementary Table S4. Predicted major cis-acting elements in the promoters of 12 key genes
Gene	Promoter ID	G-box (Light responsive)	ABRE (ABA responsive)	W-box (Defense responsive)	Other Notable cis-Elements (Primary Function)
PSY	PlantCARE_4751	Not detected	Not detected	Not detected	MYC, ARE (Anaerobic), TATA-box, CAAT-box
ERS1	PlantCARE_7271	✅ (CACGTG, Multiple sites)	✅ (CACGTG/ACGTG, Multiple sites)	✅ (TTGACC, +, 850)	MYB/MYC, ARE, LTR (Low-temperature), ERE (Ethylene)
PYL4	PlantCARE_13574	Not detected	Not detected	Not detected	MYC, ARE, MBS (Drought), TATA-box, CAAT-box
SGR	PlantCARE_5116	✅ (TACGTG, Multiple sites)	✅ (GCAACGTGTC, +, Multiple sites)	Not detected	TGACG/CGTCA-motif (MeJA), LTR (Low-temperature), ARE
PME20	PlantCARE_5396	Not detected	Not detected	Not detected	ARE, ERE (Ethylene), Box 4 (Light), TATA-box
XTH23	PlantCARE_5504	✅ (GCCACGTGGA, -, 887)	Not detected	✅ (TTGACC, -, 908)	ARE, ERE (Ethylene), TC-rich repeats (Defense/Stress)
CSLE1	PlantCARE_8720	Not detected	Not detected	Not detected	TGACG/CGTCA-motif (MeJA), ERE (Ethylene), MBS/Myb (Drought)
CSLE6	PlantCARE_9191	Not detected	Not detected	Not detected	ERE (Ethylene), Box 4 (Light), MYC, TATA-box, CAAT-box
ERF4	PlantCARE_9693	✅ (TACGTG/CACGTT, Multiple sites)	✅ (TACGTGTC/ACGTG, Multiple sites)	Not detected	TGACG/CGTCA-motif (MeJA), MYC
CRTISO	PlantCARE_13738	✅ (CACGTT, -, 151)	✅ (ACGTG, +, 152)	✅ (TTGACC, +, 647)	TGACG/CGTCA-motif (MeJA), Box 4 (Light)
NCED1	PlantCARE_15087	✅ (CACGTG, -, 547)	✅ (CACGTG/ACGTG, 547-548)	Not detected	ARE, MYC, TATA-box, CAAT-box, MRE (Light)
PP2C06	PlantCARE_15287	✅ (Multiple variants, Multiple sites)	✅ (Multiple variants, Multiple sites)	Not detected	MYC, MBS/Myb (Drought), CAT-box (Meristem), GARE-motif (GA)
Note:
